# Supplementary material for: Antimicrobial resistance profiling in poultry industry: a culture-independent resistome analysis and risk factor assessment
Source: BMC Vet Res. 2026 Mar 14;22:212. doi: 10.1186/s12917-026-05334-w (PMC13063522; doi:10.1186/s12917-026-05334-w)
Supplement: Supplementary file 1 — Supplementary Material 1. [file 12917_2026_5334_MOESM1_ESM.zip]

Archive with 2 entries (2 files):
- MH_Supplementary_Tables_20251206.pdf
- MH_SA_Supplementary_Figures_20250913.pdf
